# Supplementary material for: Nationwide assessment of insecticide susceptibility in Anopheles gambiae populations from Zimbabwe
Source: Malar J. 2014 Oct 17;13:408. doi: 10.1186/1475-2875-13-408 (PMC4210579; doi:10.1186/1475-2875-13-408)
Supplement: Supplementary file 1 — Additional file 1: Description of data sources used to generate the regional susceptibility maps presented in Figure 3 of the manuscript. (XLSX 23 KB) [file 12936_2014_3571_MOESM1_ESM.xlsx]

## Sheet: Sheet1
Additional file 1. Description of data sources used to generate the regional susceptibility maps presented in Figure 3 of the manuscript
Country	Site	Lat	Long	Year	Insecticide	Knock-down N	Mortality	Species	Reference
Zimbabwe	Mazowe River Bridge	-16.7519	32.2718	2012	4% DDT	80	1	s.l.	This study
Zimbabwe	Mazowe River Bridge	-16.7519	32.2718	2012	0.1% bendiocarb	80	1	s.l.	This study
Zimbabwe	Mazowe River Bridge	-16.7519	32.2718	2012	0.05% lambda-cyhalothrin	80	1	s.l.	This study
Zimbabwe	Mazowe River Bridge	-16.7519	32.2718	2012	5% malathion	80	1	s.l.	This study
Zimbabwe	Muzarabani RHC	-16.0894	30.6977	2012	4% DDT	80	1	s.l.	This study
Zimbabwe	Muzarabani RHC	-16.0894	30.6977	2012	0.1% bendiocarb	80	1	s.l.	This study
Zimbabwe	Muzarabani RHC	-16.0894	30.6977	2012	0.05% lambda-cyhalothrin	80	1	s.l.	This study
Zimbabwe	Muzarabani RHC	-16.0894	30.6977	2012	5% malathion	80	1	s.l.	This study
Zimbabwe	Zindi RHC	-18.9782	32.664	2012	0.05% lambda-cyhalothrin	20	1	s.l.	This study
Zimbabwe	Burma Valley			2012	4% DDT	40	1	s.l.	This study
Zimbabwe	Burma Valley			2012	0.1% bendiocarb	40	1	s.l.	This study
Zimbabwe	Burma Valley			2012	0.05% lambda-cyhalothrin	60	1	s.l.	This study
Zimbabwe	Burma Valley			2012	5% malathion	42	1	s.l.	This study
Zimbabwe	Chilonga RHC	-21.0466	31.6723	2012	4% DDT	40	1	s.l.	This study
Zimbabwe	Chilonga RHC	-21.0466	31.6723	2012	0.1% bendiocarb	40	1	s.l.	This study
Zimbabwe	Chilonga RHC	-21.0466	31.6723	2012	0.05% lambda-cyhalothrin	40	1	s.l.	This study
Zimbabwe	Chilonga RHC	-21.0466	31.6723	2012	5% malathion	40	1	s.l.	This study
Zimbabwe	Makakabule RHC	-21.8271	30.4384	2012	4% DDT	40	1	s.l.	This study
Zimbabwe	Makakabule RHC	-21.8271	30.4384	2012	0.1% bendiocarb	40	1	s.l.	This study
Zimbabwe	Makakabule RHC	-21.8271	30.4384	2012	0.05% lambda-cyhalothrin	40	1	s.l.	This study
Zimbabwe	Makakabule RHC	-21.8271	30.4384	2012	5% malathion	20	1	s.l.	This study
Zimbabwe	Jotsholo	-18.9332	27.7666	2012	4% DDT	20	1	s.l.	This study
Zimbabwe	Jotsholo	-18.9332	27.7666	2012	0.1% bendiocarb	20	1	s.l.	This study
Zimbabwe	Jotsholo	-18.9332	27.7666	2012	0.05% lambda-cyhalothrin	20	1	s.l.	This study
Zimbabwe	Jotsholo	-18.9332	27.7666	2012	5% malathion	20	1	s.l.	This study
Zimbabwe	Manjolo	-17.6225	27.3416	2012	4% DDT	20	1	s.l.	This study
Zimbabwe	Manjolo	-17.6225	27.3416	2012	0.1% bendiocarb	20	1	s.l.	This study
Zimbabwe	Manjolo	-17.6225	27.3416	2012	0.05% lambda-cyhalothrin	20	1	s.l.	This study
Zimbabwe	Manjolo	-17.6225	27.3416	2012	5% malathion	20	1	s.l.	This study
Zimbabwe	Kamhororo	-18.2189	28.9406	2012	4% DDT	80	1	s.l.	This study
Zimbabwe	Kamhororo	-18.2189	28.9406	2012	0.1% bendiocarb	80	1	s.l.	This study
Zimbabwe	Kamhororo	-18.2189	28.9406	2012	0.05% lambda-cyhalothrin	80	1	s.l.	This study
Zimbabwe	Kamhororo	-18.2189	28.9406	2012	5% malathion	80	1	s.l.	This study
Zimbabwe	Kotwa	-16.9963	32.6673	2012	4% DDT	80	1	s.l.	This study
Zimbabwe	Kotwa	-16.9963	32.6673	2012	0.1% bendiocarb	80	1	s.l.	This study
Zimbabwe	Kotwa	-16.9963	32.6673	2012	0.05% lambda-cyhalothrin	80	0.975	s.l.	This study
Zimbabwe	Kotwa	-16.9963	32.6673	2012	5% malathion	80	1	s.l.	This study
Zimbabwe	Maramba RHC	-16.8726	32.4851	2012	4% DDT	80	1	s.l.	This study
Zimbabwe	Maramba RHC	-16.8726	32.4851	2012	0.1% bendiocarb	40	1	s.l.	This study
Zimbabwe	Maramba RHC	-16.8726	32.4851	2012	0.05% lambda-cyhalothrin	80	1	s.l.	This study
Zimbabwe	Maramba RHC	-16.8726	32.4851	2012	5% malathion	40	1	s.l.	This study
Zimbabwe	Kasimure	-16.8193	30.6862	2012	4% DDT	20	1	s.l.	This study
Zimbabwe	Kasimure	-16.8193	30.6862	2012	0.1% bendiocarb	20	1	s.l.	This study
Zimbabwe	Kasimure	-16.8193	30.6862	2012	0.05% lambda-cyhalothrin	20	1	s.l.	This study
Zimbabwe	Chakari	-18.0805	29.8555	2012	4% DDT	84	1	s.l.	This study
Zimbabwe	Chakari	-18.0805	29.8555	2012	0.1% bendiocarb	80	0.9875	s.l.	This study
Zimbabwe	Chakari	-18.0805	29.8555	2012	0.05% lambda-cyhalothrin	80	0.9875	s.l.	This study
Zimbabwe	Chakari	-18.0805	29.8555	2012	5% malathion	82	1	s.l.	This study
Zambia	Chibombo	-14.6581	28.0723	2010	4% DDT	11	1	s.l.	Chanda et al. 2011	http://www.ncbi.nlm.nih.gov/pubmed/21915314
Zambia	Chibombo	-14.6581	28.0723	2010	0.05% deltamethrin	11	1	s.l.	Chanda et al. 2011	http://www.ncbi.nlm.nih.gov/pubmed/21915314
Zambia	Chiawa	-15.8911	29.0422	2010	0.05% deltamethrin	3	1	s.l.	Chanda et al. 2011	http://www.ncbi.nlm.nih.gov/pubmed/21915314
Zambia	Chipepo	-14.1955	28.2068	2010	0.05% deltamethrin	43	0.418	s.l.	Chanda et al. 2011	http://www.ncbi.nlm.nih.gov/pubmed/21915314
Zambia	Mwanachingwala	-15.8476	27.5667	2010	0.05% deltamethrin	4	0.75	s.l.	Chanda et al. 2011	http://www.ncbi.nlm.nih.gov/pubmed/21915314
Zambia	Myooye	-15.2172	27.3439	2010	0.05% deltamethrin	74	0.932	s.l.	Chanda et al. 2011	http://www.ncbi.nlm.nih.gov/pubmed/21915314
Zambia	Myooye	-15.2172	27.3439	2010	4% DDT	73	0.69	s.l.	Chanda et al. 2011	http://www.ncbi.nlm.nih.gov/pubmed/21915314
Zambia	Nanga Farms	-15.7776	27.9195	2010	0.05% deltamethrin	8	1	s.l.	Chanda et al. 2011	http://www.ncbi.nlm.nih.gov/pubmed/21915314
Zambia	Nanga Farms	-15.7776	27.9195	2010	4% DDT	5	1	s.l.	Chanda et al. 2011	http://www.ncbi.nlm.nih.gov/pubmed/21915314
Zambia	Nyamankalo	-15.0764	30.1963	2010	0.05% deltamethrin	11	0.909	s.l.	Chanda et al. 2011	http://www.ncbi.nlm.nih.gov/pubmed/21915314
Zambia	Nyamankalo	-15.0764	30.1963	2010	0.75% permethrin	4	10	s.l.	Chanda et al. 2011	http://www.ncbi.nlm.nih.gov/pubmed/21915314
Zambia	Nyamankalo	-15.0764	30.1963	2010	0.05% lambda-cyhalothrin	6	0.833	s.l.	Chanda et al. 2011	http://www.ncbi.nlm.nih.gov/pubmed/21915314
Zambia	Nyamankalo	-15.0764	30.1963	2010	0.1% bendiocarb	10	1	s.l.	Chanda et al. 2011	http://www.ncbi.nlm.nih.gov/pubmed/21915314
Zambia	Chipuluksu	-12.9403	28.6585	2010	0.05% deltamethrin	96	0.135	s.l.	Chanda et al. 2011	http://www.ncbi.nlm.nih.gov/pubmed/21915314
Zambia	Chipuluksu	-12.9403	28.6585	2010	0.75% permethrin	19	0.61	s.l.	Chanda et al. 2011	http://www.ncbi.nlm.nih.gov/pubmed/21915314
Zambia	Chipuluksu	-12.9403	28.6585	2010	4% DDT	428	0.43	s.l.	Chanda et al. 2011	http://www.ncbi.nlm.nih.gov/pubmed/21915314
Zambia	Kafue	-15.7841	28.1875	2010	4% DDT	8	1	s.l.	Chanda et al. 2011	http://www.ncbi.nlm.nih.gov/pubmed/21915314
Zambia	Mukobeko	-14.4167	28.4167	2010	0.05% deltamethrin	16	1	s.l.	Chanda et al. 2011	http://www.ncbi.nlm.nih.gov/pubmed/21915314
Zambia	Mushili	-14.0509	27.355	2010	0.05% deltamethrin	60	0.41	s.l.	Chanda et al. 2011	http://www.ncbi.nlm.nih.gov/pubmed/21915314
Zambia	Mushili	-14.0509	27.355	2010	0.75% permethrin	31	0.55	s.l.	Chanda et al. 2011	http://www.ncbi.nlm.nih.gov/pubmed/21915314
Zambia	Mushili	-14.0509	27.355	2010	4% DDT	100	0.11	s.l.	Chanda et al. 2011	http://www.ncbi.nlm.nih.gov/pubmed/21915314
Zambia	Mushili	-14.0509	27.355	2010	5% malathion	47	1	s.l.	Chanda et al. 2011	http://www.ncbi.nlm.nih.gov/pubmed/21915314
Botswana	Sebina	-20.839	27.2218	1999	4% DDT	188	0.996	s.l.	Chandre et al. 1999	http://www.ncbi.nlm.nih.gov/pubmed/10212513
Botswana	Sebina	-20.839	27.2218	1999	0.75% permethrin	121	0.863	s.l.	Chandre et al. 1999	http://www.ncbi.nlm.nih.gov/pubmed/10212513
Malawi	Davide	-16.812	35.1685	2012	0.75% permethrin	62	0.82	s.l.	Wondij et al. 2012	http://www.ncbi.nlm.nih.gov/pubmed/23118337
Malawi	Chinkole	-16.0345	34.8572	2012	0.05% deltamethrin	31	1	s.l.	Wondij et al. 2012	http://www.ncbi.nlm.nih.gov/pubmed/23118337
Malawi	Chinkole	-16.0345	34.8572	2012	0.75% permethrin	16	1	s.l.	Wondij et al. 2012	http://www.ncbi.nlm.nih.gov/pubmed/23118337
Malawi	Mgona	-16.7343	35.2783	2012	0.75% permethrin	51	0.94	s.l.	Wondij et al. 2012	http://www.ncbi.nlm.nih.gov/pubmed/23118337
Malawi	Mtanda	-14.6186	34.5494	2012	0.75% permethrin	91	0.989	s.l.	Wondij et al. 2012	http://www.ncbi.nlm.nih.gov/pubmed/23118337
Malawi	Ndini	-13.9415	34.5327	2012	0.75% permethrin	34	1	s.l.	Wondij et al. 2012	http://www.ncbi.nlm.nih.gov/pubmed/23118337
Malawi	Nkwazi	-16.1699	34.903	2012	0.1% bendiocarb	28	1	s.l.	Wondij et al. 2012	http://www.ncbi.nlm.nih.gov/pubmed/23118337
Malawi	Nkwazi	-16.1699	34.903	2012	0.05% deltamethrin	80	1	s.l.	Wondij et al. 2012	http://www.ncbi.nlm.nih.gov/pubmed/23118337
Malawi	Nkwazi	-16.1699	34.903	2012	0.05% lambda-cyhalothrin	84	0.655	s.l.	Wondij et al. 2012	http://www.ncbi.nlm.nih.gov/pubmed/23118337
Malawi	Nkwazi	-16.1699	34.903	2012	0.75% permethrin	184	0.929	s.l.	Wondij et al. 2012	http://www.ncbi.nlm.nih.gov/pubmed/23118337
Malawi	Liwonde	-15.0687	35.0687	2009	0.05% deltamethrin	45	0.79	s.l.	Pemba et al 2009	http://www.ncbi.nlm.nih.gov/pubmed/20345010
Malawi	Liwonde	-15.0469	35.3896	2009	0.05% deltamethrin	45	0.97	s.l.	Pemba et al 2009	http://www.ncbi.nlm.nih.gov/pubmed/20345010
Malawi	Nsanje	-16.9135	35.2494	2011	0.75% permethrin	113	0.88	s.l.	Pemba et al 2009	http://www.ncbi.nlm.nih.gov/pubmed/20345010
Mozambique	Quelimane	-17.8856	36.9073	2008	0.1% bendiocarb	91	1	s.l.	Abilio et al. 2011	http://www.ncbi.nlm.nih.gov/pubmed/21535872
Mozambique	Quelimane	-17.8856	36.9073	2008	0.05% deltamethrin	15	1	s.l.	Abilio et al. 2011	http://www.ncbi.nlm.nih.gov/pubmed/21535872
Mozambique	Quelimane	-17.8856	36.9073	2008	0.05% lambda-cyhalothrin	130	1	s.l.	Abilio et al. 2011	http://www.ncbi.nlm.nih.gov/pubmed/21535872
Mozambique	Quelimane	-17.8856	36.9073	2008	0.75% permethrin	4	1	s.l.	Abilio et al. 2011	http://www.ncbi.nlm.nih.gov/pubmed/21535872
Mozambique	Nicualada	-17.602	36.8156	2008	0.1% bendiocarb	60	1	s.l.	Abilio et al. 2011	http://www.ncbi.nlm.nih.gov/pubmed/21535872
Mozambique	Nicualada	-17.602	36.8156	2008	0.05% lambda-cyhalothrin	56	1	s.l.	Abilio et al. 2011	http://www.ncbi.nlm.nih.gov/pubmed/21535872
Mozambique	Central	-16.4743	38.4902	2008	4% DDT	30	1	s.l.	Abilio et al. 2011	http://www.ncbi.nlm.nih.gov/pubmed/21535872
Mozambique	Central	-16.4743	38.4902	2008	0.05% deltamethrin	30	1	s.l.	Abilio et al. 2011	http://www.ncbi.nlm.nih.gov/pubmed/21535872
Mozambique	Chokwe	-24.5423	33.0029	2002	0.05% lambda-cyhalothrin	48	0.98	s.l.	Casimiro et a. 2006	http://www.ncbi.nlm.nih.gov/pubmed/16619611
Mozambique	Chokwe	-24.5423	33.0029	2002	0.05% deltamethrin	10	1	s.l.	Casimiro et a. 2006	http://www.ncbi.nlm.nih.gov/pubmed/16619611
Mozambique	Chokwe	-24.5423	33.0029	2002	0.1% bendiocarb	10	1	s.l.	Casimiro et a. 2006	http://www.ncbi.nlm.nih.gov/pubmed/16619611
Mozambique	Chokwe	-24.5423	33.0029	2002	0.05% deltamethrin	45	1	ar	Casimiro et a. 2006	http://www.ncbi.nlm.nih.gov/pubmed/16619611
Mozambique	Homoine	-23.8818	35.1526	2002	0.05% lambda-cyhalothrin	77	1	s.l.	Casimiro et a. 2006	http://www.ncbi.nlm.nih.gov/pubmed/16619611
Mozambique	Homoine	-23.8818	35.1526	2002	0.05% deltamethrin	127	1	s.l.	Casimiro et a. 2006	http://www.ncbi.nlm.nih.gov/pubmed/16619611
Mozambique	Homoine	-23.8818	35.1526	2002	0.1% bendiocarb	43	1	s.l.	Casimiro et a. 2006	http://www.ncbi.nlm.nih.gov/pubmed/16619611
Mozambique	Homoine	-23.8818	35.1526	2002	5% malathion	46	1	s.l.	Casimiro et a. 2006	http://www.ncbi.nlm.nih.gov/pubmed/16619611
Mozambique	Homoine	-23.8818	35.1526	2002	4% DDT	50	1	s.l.	Casimiro et a. 2006	http://www.ncbi.nlm.nih.gov/pubmed/16619611
Zambia	Chililabombwe	-12.3738	27.8322	2011	0.05% lambda-cyhalothrin	45	0.71	s.l.	PMI, 2012	http://pmi.gov/countries/mops/fy12/
Zambia	Mufulira	-12.5178	28.2527	2011	0.05% lambda-cyhalothrin	20	0.3	s.l.	PMI, 2012	http://pmi.gov/countries/mops/fy12/
Zambia	Kitwe	-12.7737	28.2487	2011	0.05% lambda-cyhalothrin	40	0.68	s.l.	PMI, 2012	http://pmi.gov/countries/mops/fy12/
Zambia	Luanshya	-13.0784	28.4406	2011	0.05% lambda-cyhalothrin	45	0.45	s.l.	PMI, 2012	http://pmi.gov/countries/mops/fy12/
Malawi	Salima	-13.7879	34.4579	2011	0.05% deltamethrin	21	0.65	s.l.	PMI, 2012	http://pmi.gov/countries/mops/fy12/
Malawi	Nkotakota	-12.9304	34.2941	2011	0.75% permethrin	27	0.89	s.l.	PMI, 2012	http://pmi.gov/countries/mops/fy12/
Malawi	Chikwawa	-16.0353	34.8011	2011	0.75% permethrin	81	0.82	s.l.	PMI, 2012	http://pmi.gov/countries/mops/fy12/
Malawi	Nkhata	-11.607	34.2936	2011	0.75% permethrin	95	0.905	s.l.	PMI, 2012	http://pmi.gov/countries/mops/fy12/
Zambia	Chililabombwe	-12.3738	27.8322	2011	4% DDT	45	0.58	s.l.	PMI, 2012	http://pmi.gov/countries/mops/fy12/
Zambia	Mufulira	-12.5178	28.2527	2011	4% DDT	40	0.88	s.l.	PMI, 2012	http://pmi.gov/countries/mops/fy12/
Zambia	Twapia	-13.0071	28.6305	2011	4% DDT	135	0.67	s.l.	PMI, 2012	http://pmi.gov/countries/mops/fy12/
Zambia	Mushili	-14.0509	27.355	2010	0.1% bendiocarb	154	1	s.l.	PMI, 2012	http://pmi.gov/countries/mops/fy12/
Zambia	Masaiti	-13.3327	28.772	2011	0.1% bendiocarb	60	0.95	s.l.	PMI, 2012	http://pmi.gov/countries/mops/fy12/
Malawi	Chikwawa	-16.0353	34.8011	2011	0.1% bendiocarb	112	0.83	s.l.	PMI, 2012	http://pmi.gov/countries/mops/fy12/
Zambia	Solwezi	-12.4341	26.3327	2011	0.1% bendiocarb	20	1	s.l.	PMI, 2012	http://pmi.gov/countries/mops/fy12/
Zambia	Mufulira	-12.5178	28.2527	2011	0.1% bendiocarb	117	0.99	s.l.	PMI, 2012	http://pmi.gov/countries/mops/fy12/
Zambia	Kitwe	-12.7737	28.2487	2011	0.1% bendiocarb	527	0.99	s.l.	PMI, 2012	http://pmi.gov/countries/mops/fy12/
Zambia	Chipuluksu	-12.9403	28.6585	2010	5% malathion	27	1	s.l.	PMI, 2012	http://pmi.gov/countries/mops/fy12/
Zambia	Kitwe	-12.7737	28.2487	2011	5% malathion	387	1	s.l.	PMI, 2012	http://pmi.gov/countries/mops/fy12/
Zambia	Chililabombwe	-12.3738	27.8322	2011	5% malathion	38	1	s.l.	PMI, 2012	http://pmi.gov/countries/mops/fy12/
Malawi	Nkwazi	-16.1699	34.903	2012	5% malathion	29	1	s.l.	Mzilahowa et al. 2008	http://www.ncbi.nlm.nih.gov/pubmed/18816274
Zimbabwe	Gokwe	-18.2188	28.9412	2012	5% malathion	80	1	s.l.	PMI, 2012	http://pmi.gov/countries/mops/fy12/
Zimbabwe	Gokwe	-18.2188	28.9412	2012	0.1% bendiocarb	80	1	s.l.	PMI, 2012	http://pmi.gov/countries/mops/fy12/
Zimbabwe	Gokwe	-18.2188	28.9412	2012	4% DDT	80	1	s.l.	PMI, 2012	http://pmi.gov/countries/mops/fy12/
Zimbabwe	Gokwe	-18.2188	28.9412	2012	0.05% lambda-cyhalothrin	80	1	s.l.	PMI, 2012	http://pmi.gov/countries/mops/fy12/
Mozambique	Tete	-16.1667	33.5915	2002	0.1% bendiocarb	19	1	ar	Casimiro et al. 2006	http://www.ncbi.nlm.nih.gov/pubmed/16619611
Mozambique	Mafambiasse	-19.5367	34.6277	2002	0.1% bendiocarb	19	1	ar	Casimiro et al. 2006	http://www.ncbi.nlm.nih.gov/pubmed/16619611
Mozambique	Ressano Garcia	-25.9891	32.0053	2002	0.1% bendiocarb	64	1	ar	Casimiro et al. 2006	http://www.ncbi.nlm.nih.gov/pubmed/16619611
Mozambique	Boane	-26.045	32.3305	2002	0.1% bendiocarb	68	1	ar	Casimiro et al. 2006	http://www.ncbi.nlm.nih.gov/pubmed/16619611
Mozambique	Catembe	-26.0019	32.5592	2002	0.1% bendiocarb	39	0.97	ar	Casimiro et al. 2006	http://www.ncbi.nlm.nih.gov/pubmed/16619611
Mozambique	Bela Vista	-26.3412	32.67	2002	0.1% propoxur	9	1	ar	Casimiro et al. 2006	http://www.ncbi.nlm.nih.gov/pubmed/16619611
Mozambique	Catuane	-26.837	32.2867	2002	0.1% bendiocarb	40	1	ar	Casimiro et al. 2006	http://www.ncbi.nlm.nih.gov/pubmed/16619611
Mozambique	Polana Canico	-25.9341	32.6131	2002	0.1% propoxur	10	1	ar	Casimiro et al. 2006	http://www.ncbi.nlm.nih.gov/pubmed/16619611
Mozambique	Marracuene	-25.7393	32.6744	2002	0.1% propoxur	12	1	ar	Casimiro et al. 2006	http://www.ncbi.nlm.nih.gov/pubmed/16619611
Mozambique	Nampula City	-15.1212	39.2699	2002	0.1% bendiocarb	40	1	ar	Casimiro et al. 2006	http://www.ncbi.nlm.nih.gov/pubmed/16619611
Zimbabwe	Gokwe	-18.2188	28.9412	2008	4% DDT	75	0.96	ar	Munhenga et al. 2008	http://www.ncbi.nlm.nih.gov/pubmed/19038063
South Africa	Mamfene	-27.3577	32.2257	2002	4% DDT	75	0.63	ar	Hargreaves et al. 2003	http://www.ncbi.nlm.nih.gov/pubmed/14651656
South Africa	Mlambo	-26.6609	30.7857	2002	4% DDT	2	0.5	ar	Hargreaves et al. 2003	http://www.ncbi.nlm.nih.gov/pubmed/14651656
Mozambique	Chokwe	-24.5423	33.0029	2002	5% malathion	9	1	ar	Casimiro et al. 2006	http://www.ncbi.nlm.nih.gov/pubmed/16619611
Mozambique	Ressano Garcia	-25.9891	32.0053	2002	5% malathion	21	1	ar	Casimiro et al. 2006	http://www.ncbi.nlm.nih.gov/pubmed/16619611
Mozambique	Maomba	-25.6058	32.2513	2002	5% malathion	36	1	ar	Casimiro et al. 2006	http://www.ncbi.nlm.nih.gov/pubmed/16619611
Mozambique	Marracuene	-25.7393	32.6744	2002	5% malathion	36	1	ar	Casimiro et al. 2006	http://www.ncbi.nlm.nih.gov/pubmed/16619611
Mozambique	Polana Canico	-25.9341	32.6131	2002	5% malathion	70	1	ar	Casimiro et al. 2006	http://www.ncbi.nlm.nih.gov/pubmed/16619611
Mozambique	Catembe	-26.0019	32.5592	2002	5% malathion	10	1	ar	Casimiro et al. 2006	http://www.ncbi.nlm.nih.gov/pubmed/16619611
Mozambique	Boane	-26.045	32.3305	2002	5% malathion	10	1	ar	Casimiro et al. 2006	http://www.ncbi.nlm.nih.gov/pubmed/16619611
Mozambique	Catuane	-26.837	32.2867	2002	5% malathion	18	1	ar	Casimiro et al. 2006	http://www.ncbi.nlm.nih.gov/pubmed/16619611
Zimbabwe	Gokwe	-18.2188	28.9412	2008	0.75% permethrin	66	0.68	ar	Munhenga et al. 2008	http://www.ncbi.nlm.nih.gov/pubmed/19038063
Mozambique	Tete	-16.1667	33.5915	2002	0.75% permethrin	12	1	ar	Casimiro et al. 2006	http://www.ncbi.nlm.nih.gov/pubmed/16619611
Mozambique	Quelimane	-17.8856	36.9073	2002	0.75% permethrin	4	1	ar	Casimiro et al. 2006	http://www.ncbi.nlm.nih.gov/pubmed/16619611
Mozambique	Manjacaze	-24.7117	33.8828	2002	0.05% deltamethrin	16	0.75	ar	Casimiro et al. 2006	http://www.ncbi.nlm.nih.gov/pubmed/16619611
Mozambique	Ressano Garcia	-25.9891	32.0053	2002	0.05% deltamethrin	43	1	ar	Casimiro et al. 2006	http://www.ncbi.nlm.nih.gov/pubmed/16619611
Mozambique	Maomba	-25.6058	32.2513	2002	0.05% deltamethrin	66	0.95	ar	Casimiro et al. 2006	http://www.ncbi.nlm.nih.gov/pubmed/16619611
Mozambique	Manhica	-25.406	32.807	2002	0.75% permethrin	12	1	ar	Casimiro et al. 2006	http://www.ncbi.nlm.nih.gov/pubmed/16619611
Mozambique	Marracuene	-25.7393	32.6744	2002	0.05% deltamethrin	8	1	ar	Casimiro et al. 2006	http://www.ncbi.nlm.nih.gov/pubmed/16619611
Mozambique	Polana Canico	-25.9341	32.6131	2002	0.75% permethrin	25	1	ar	Casimiro et al. 2006	http://www.ncbi.nlm.nih.gov/pubmed/16619611
Mozambique	Catembe	-26.0019	32.5592	2002	0.05% deltamethrin	22	1	ar	Casimiro et al. 2006	http://www.ncbi.nlm.nih.gov/pubmed/16619611
Mozambique	Boane	-26.045	32.3305	2002	0.75% permethrin	28	1	ar	Casimiro et al. 2006	http://www.ncbi.nlm.nih.gov/pubmed/16619611
Mozambique	Bela Vista	-26.3412	32.67	2002	0.05% lambda-cyhalothrin	9	0.89	ar	Casimiro et al. 2006	http://www.ncbi.nlm.nih.gov/pubmed/16619611
Mozambique	Catuane	-26.837	32.2867	2002	0.05% deltamethrin	37	1	ar	Casimiro et al. 2006	http://www.ncbi.nlm.nih.gov/pubmed/16619611
